# Supplementary material for: Effects of Balanced Dietary Patterns and/or Integrated Exercise on Serum 1,5-Anhydroglucitol and CVD Risk Factors in Individuals with Prediabetes
Source: Life (Basel). 2026 Jan 25;16(2):198. doi: 10.3390/life16020198 (PMC12941816; doi:10.3390/life16020198)
Supplement: Supplementary file 1 [file life-16-00198-s001.zip]

Archive with 9 entries (9 files):
- Figure S1.tif
- Figure S2.tif
- Figure S3.tif
- Figure S4.tif
- Figure S5.tif
- Figure S6.tif
- Figure S7.tif
- Figure S8.tif
- Supplementary -V2.pdf
